# Supplementary material for: Three Rings Schiff Base Ester Liquid Crystals: Experimental and Computational Approaches of Mesogenic Core Orientation Effect, Heterocycle Impact
Source: Molecules. 2022 Apr 1;27(7):2304. doi: 10.3390/molecules27072304 (PMC9000867; doi:10.3390/molecules27072304)
Supplement: Supplementary file 1 [file molecules-27-02304-s001.zip]

Archive with 1 entries (1 files):
- molecules-1647434-supplementary.pdf
